# Supplementary material for: Magnetic Anisotropy of Homo- and Heteronuclear Terbium(III) and Dysprosium(III) Trisphthalocyaninates Derived from Paramagnetic 1H-NMR Investigation
Source: Molecules. 2024 Jan 19;29(2):510. doi: 10.3390/molecules29020510 (PMC11154240; doi:10.3390/molecules29020510)
Supplement: Supplementary file 1 [file molecules-29-00510-s001.zip]

Archive with 1 entries (1 files):
- molecules-2815131-supplementary.pdf
